# Supplementary material for: Prediction of Early Distant Recurrence in Upfront Resectable Pancreatic Adenocarcinoma: A Multidisciplinary, Machine Learning-Based Approach
Source: Cancers (Basel). 2021 Sep 30;13(19):4938. doi: 10.3390/cancers13194938 (PMC8508250; doi:10.3390/cancers13194938)
Supplement: Supplementary file 1 [file cancers-13-04938-s001.zip]

Archive with 1 entries (1 files):
- cancers-1380678-supplementary.pdf
